# Supplementary material for: A Novel Setup and Protocol to Measure the Range of Motion of the Wrist and the Hand
Source: Sensors (Basel). 2018 Sep 25;18(10):3230. doi: 10.3390/s18103230 (PMC6210232; doi:10.3390/s18103230)
Supplement: Supplementary file 1 [file sensors-18-03230-s001.zip]

Archive with 1 entries (1 files):
- Data_Leap.xlsx
