# Supplementary material for: A Novel Setup and Protocol to Measure the Range of Motion of the Wrist and the Hand
Source: Sensors (Basel). 2018 Sep 25;18(10):3230. doi: 10.3390/s18103230 (PMC6210232; doi:10.3390/s18103230)
Supplement: Supplementary file 1 [file sensors-18-03230-s001.zip › Data_Leap.xlsx]

## Sheet: S1
Goniometer		F/R/P	E/U/S	F/R/P	E/U/S	F/R/P	E/U/S										Time Consumption (minutes)
		F1	E1	F2	E2	F3	E3	Flexion	Extension		ROM1	ROM2	ROM3	MEAN			Goniometer
WRIST	RU	16	34	18	34	18	34	17.3333	-34		50	52	52	51.3333			28
	PS	88	90	88	96	86	96	87.3333	-94		178	184	182	181.333
	FE	80	74	78	72	78	78	78.6667	-74.6667		154	150	156	153.333
THUMB	MPC	42	-20	40	-20	39	-28	40.3333	22.6667		22	20	11	17.6667
	IP	64	30	62	30	64	30	63.3333	-30		94	92	94	93.3333
INDEX	MCP	74	30	74	28	71	28	73	-28.6667		104	102	99	101.667
	PIP	110	4	110	0	108	-4	109.333	0		114	110	104	109.333
	DIP	76	12	70	12	70	12	72	-12		88	82	82	84
MIDDLE	MCP	76	32	78	29	77	32	77	-31		108	107	109	108
	PIP	110	0	112	-4	108	-4	110	2.66667		110	108	104	107.333
	DIP	72	14	70	16	72	18	71.3333	-16		86	86	90	87.3333
RING	MCP	72	31	78	32	74	28	74.6667	-30.3333		103	110	102	105
	PIP	110	-6	112	-5	108	-5	110	5.33333		104	107	103	104.667
	DIP	62	10	58	8	66	16	62	-11.3333		72	66	82	73.3333
LITTLE	MCP	78	43	77	40	76	43	77	-42		121	117	119	119
	PIP	93	0	96	0	94	0	94.3333	0		93	96	94	94.3333
	DIP	81	10	81	8	81	12	81	-10		91	89	93	91
LEAP		F/R/P	F/R/P	F/R/P	E/U/S	E/U/S	E/U/S
		F1	F2	F3	E1	E2	E3	Flexion	Extension		ROM1	ROM2	ROM3	MEAN			Leap
WRIST	RU	28.7549	30.3358	22.9555	-38.7085	-41.9122	-41.3909	27.3487	-40.6705		67.4634	72.248	64.3464	68.0193			3.25
	PS	91	91	94	-63	-63	-64	92	-63.3333		154	154	158	155.333
	FE	78.3765	73.1001	82.3689	-83.0561	-78.7287	-81.1312	77.9485	-80.972		161.433	151.829	163.5	158.92
THUMB	MPC	-42.9628	-39.8984	-41.4804	-3.06194	-4.68315	-7.07892	41.4472	4.94134		39.9008	35.2152	34.4015	36.5058
	IP	-21	-25	-29	12.5264	12.5597	9.2084	25	-11.4315		33.5264	37.5597	38.2084	36.4315
INDEX	MCP	86.51	89.5052	89.3096	-9.25173	-12.865	-12.8561	88.4416	-11.6576		95.7617	102.37	102.166	100.099
	PIP	85.3133	86.8069	86.7623	-0.0544213	3.78889	4.79606	86.2942	2.84351		85.3677	83.018	81.9662	83.4506
	DIP	41.7919	40.3685	39.6755	7.50474	13.3351	7.89555	40.612	9.57847		34.2872	27.0333	31.7799	31.0335
MIDDLE	MCP	84.1287	83.1182	82.7792	-9.85234	-13.3195	-16.0922	83.342	-13.088		93.9811	96.4377	98.8713	96.43
	PIP	88.0589	86.9976	86.7756	-0.233946	7.06235	7.89871	87.2774	4.90904		88.2928	79.9353	78.8769	82.3683
	DIP	41.1179	38.6393	38.1876	-0.30926	8.89697	9.27136	39.3149	5.95303		41.4272	29.7423	28.9162	33.3619
RING	MCP	79.7262	80.4826	79.4772	-10.3039	-13.6369	-17.7918	79.8954	-13.9109		90.0302	94.1195	97.269	93.8062
	PIP	85.1112	84.1737	84.3398	-0.132542	4.84793	6.52642	84.5416	3.74727		85.2438	79.3258	77.8134	80.7943
	DIP	40.0748	39.4715	39.8908	-0.291643	8.84628	9.30783	39.8123	5.95416		40.3664	30.6252	30.583	33.8582
LITTLE	MCP	69	72	71	-11.5905	-13.9751	-18.959	70.6667	-14.8416		80.5905	85.9751	89.959	85.5082
	PIP	77.3934	75.2671	75.6353	-0.233182	6.10086	8.52273	76.0986	4.7968		77.6265	69.1663	67.1126	71.3018
	DIP	37.2072	36.4668	36.641	0	9	10	36.7717	6.33333		37.2072	27.4668	26.641	30.4383
LEAP RETEST		F/R/P	F/R/P	F/R/P	E/U/S	E/U/S	E/U/S
		F1	F2	F3	E1	E2	E3	Flexion	Extension		ROM1	ROM2	ROM3	MEAN
WRIST	RU	21	18	16	-38	-37	-33	18.3333	-36		59	55	49	54.3333
	PS	104	105	110	-50	-49	-43	106.333	-47.3333		154	154	153	153.667
	FE	68	76	75	-73	-78	-78	73	-76.3333		141	154	153	149.333
THUMB	MPC	-29	-34	-35	1	-1	2	32.6667	-0.666667		30	33	37	33.3333
	IP	-21	-21	-20	18	19	18	20.6667	-18.3333		39	40	38	39
INDEX	MCP	90	90	86	-14	-14	-4	88.6667	-10.6667		104	104	90	99.3333
	PIP	79	79	79	0	0	9	79	3		79	79	70	76
	DIP	48	41	40	0	0	6	43	2		48	41	34	41
MIDDLE	MCP	82	81	83	-16	-15	-7	82	-12.6667		98	96	90	94.6667
	PIP	79	77	83	0	0	9	79.6667	3		79	77	74	76.6667
	DIP	42	42	40	0	0	8	41.3333	2.66667		42	42	32	38.6667
RING	MCP	79	78	80	-18	-17	-13	79	-16		97	95	93	95
	PIP	78	76	81	0	0	7	78.3333	2.33333		78	76	74	76
	DIP	41	42	42	0	0	8	41.6667	2.66667		41	42	34	39
LITTLE	MCP	70	69	72	-19	-19	-18	70.3333	-18.6667		89	88	90	89
	PIP	74	72	74	0	0	6	73.3333	2		74	72	68	71.3333
	DIP	40	40	40	0	0	8	40	2.66667		40	40	32	37.3333

## Sheet: S2
Goniometer		F/R/P	E/U/S	F/R/P	E/U/S	F/R/P	E/U/S										Time Consumption (minutes)
		F1	E1	F2	E2	F3	E3	Flexion	Extension		ROM1	ROM2	ROM3	MEAN			Goniometer
WRIST	RU	24	40	24	41	22	40	23.3333	-40.3333		64	65	62	63.6667			21
	PS	92	110	90	110	86	108	89.3333	-109.333		202	200	194	198.667
	FE	82	64	80	70	80	66	80.6667	-66.6667		146	150	146	147.333
THUMB	MPC	57	0	53	-1	51	-2	53.6667	1		57	52	49	52.6667
	IP	68	30	66	30	66	30	66.6667	-30		98	96	96	96.6667
INDEX	MCP	90	40	84	32	90	40	88	-37.3333		130	116	130	125.333
	PIP	110	8	109	9	111	11	110	-9.33333		118	118	122	119.333
	DIP	54	18	62	18	56	12	57.3333	-16		72	80	68	73.3333
MIDDLE	MCP	91	42	93	38	92	45	92	-41.6667		133	131	137	133.667
	PIP	104	4	106	6	101	6	103.667	-5.33333		108	112	107	109
	DIP	70	10	70	10	70	12	70	-10.6667		80	80	82	80.6667
RING	MCP	92	48	91	48	86	49	89.6667	-48.3333		140	139	135	138
	PIP	105	11	107	11	103	13	105	-11.6667		116	118	116	116.667
	DIP	66	10	64	10	70	8	66.6667	-9.33333		76	74	78	76
LITTLE	MCP	92	48	86	46	92	49	90	-47.6667		140	132	141	137.667
	PIP	106	20	111	18	107	15	108	-17.6667		126	129	122	125.667
	DIP	72	10	74	6	68	6	71.3333	-7.33333		82	80	74	78.6667
LEAP		F/R/P	F/R/P	F/R/P	E/U/S	E/U/S	E/U/S
		F1	F2	F3	E1	E2	E3	Flexion	Extension		ROM1	ROM2	ROM3	MEAN			Leap
WRIST	RU	37	40	39	-40	-37	-39	38.6667	-38.6667		77	77	78	77.3333			7
	PS	90	90	89	-47	-40	-30	89.6667	-39		137	130	119	128.667
	FE	86	89	88	-88	-84	-84	87.6667	-85.3333		174	173	172	173
THUMB	MPC	-34	-32	-32	-8	-11	-12	32.6667	10.3333		26	21	20	22.3333
	IP	-29	-27	-26	-5	-6	-4	27.3333	5		24	21	22	22.3333
INDEX	MCP	92	92	91	-13	-9	-12	91.6667	-11.3333		105	101	103	103
	PIP	82	80	80	0	-1	-2	80.6667	-1		82	81	82	81.6667
	DIP	39	39	38	4	3	2	38.6667	3		35	36	36	35.6667
MIDDLE	MCP	84	84	84	-9	-7	-8	84	-8		93	91	92	92
	PIP	87	85	84	2	-1	-1	85.3333	0		85	86	85	85.3333
	DIP	41	40	41	4	2	0	40.6667	2		37	38	41	38.6667
RING	MCP	81	81	81	-6	-7	-10	81	-7.66667		87	88	91	88.6667
	PIP	85	84	83	1	-1	-1	84	-0.333333		84	85	84	84.3333
	DIP	40	40	40	1	0	-1	40	0		39	40	41	40
LITTLE	MCP	72	72	72	-10	-12	-16	72	-12.6667		82	84	88	84.6667
	PIP	79	78	77	1	1	-1	78	0.333333		78	77	78	77.6667
	DIP	39	39	39	1	0	1	39	0.666667		38	39	38	38.3333
LEAP RETEST		F/R/P	F/R/P	F/R/P	E/U/S	E/U/S	E/U/S
		F1	F2	F3	E1	E2	E3	Flexion	Extension		ROM1	ROM2	ROM3	MEAN
WRIST	RU	31	36	33	-44	-45	-45	33.3333	-44.6667		75	81	78	78
	PS	119	120	121	-25	-22	-19	120	-22		144	142	140	142
	FE	84	80	87	-73	-70	-69	83.6667	-70.6667		157	150	156	154.333
THUMB	MPC	-36	-43	-36	-4	-9	-7	38.3333	6.66667		32	34	29	31.6667
	IP	-25	-25	-25	7	1	0	25	-2.66667		32	26	25	27.6667
INDEX	MCP	90	89	89	-13	-8	-7	89.3333	-9.33333		103	97	96	98.6667
	PIP	85	79	78	-1	-1	-1	80.6667	-1		86	80	79	81.6667
	DIP	39	41	40	0	0	3	40	1		39	41	37	39
MIDDLE	MCP	83	84	83	-18	-16	-14	83.3333	-16		101	100	97	99.3333
	PIP	84	82	82	3	0	1	82.6667	1.33333		81	82	81	81.3333
	DIP	40	41	40	4	4	4	40.3333	4		36	37	36	36.3333
RING	MCP	80	80	80	-17	-17	-15	80	-16.3333		97	97	95	96.3333
	PIP	82	80	82	1	-1	0	81.3333	0		81	81	82	81.3333
	DIP	39	40	40	3	2	3	39.6667	2.66667		36	38	37	37
LITTLE	MCP	71	72	72	-19	-20	-21	71.6667	-20		90	92	93	91.6667
	PIP	76	74	77	0	3	5	75.6667	2.66667		76	71	72	73
	DIP	38	39	38	4	1	4	38.3333	3		34	38	34	35.3333

## Sheet: S3
Goniometer		F/R/P	E/U/S	F/R/P	E/U/S	F/R/P	E/U/S										Time Consumption (minutes)
		F1	E1	F2	E2	F3	E3	Flexion	Extension		ROM1	ROM2	ROM3	MEAN			Goniometer
WRIST	RU	24	35	20	40	20	34	21.3333	-36.3333		59	60	54	57.6667			25.3
	PS	90	86	82	84	90	86	87.3333	-85.3333		176	166	176	172.667
	FE	84	82	80	80	82	80	82	-80.6667		166	160	162	162.667
THUMB	MPC	68	4	67	0	68	-2	67.6667	-0.666667		72	67	66	68.3333
	IP	86	14	90	12	90	12	88.6667	-12.6667		100	102	102	101.333
INDEX	MCP	92	15	88	11	92	20	90.6667	-15.3333		107	99	112	106
	PIP	108	1	115	5	114	5	112.333	-3.66667		109	120	119	116
	DIP	72	10	66	6	72	8	70	-8		82	72	80	78
MIDDLE	MCP	94	12	89	20	91	16	91.3333	-16		106	109	107	107.333
	PIP	115	7	115	12	120	13	116.667	-10.6667		122	127	133	127.333
	DIP	82	14	78	10	86	10	82	-11.3333		96	88	96	93.3333
RING	MCP	86	13	88	19	89	14	87.6667	-15.3333		99	107	103	103
	PIP	115	8	117	17	117	11	116.333	-12		123	134	128	128.333
	DIP	68	14	72	18	76	12	72	-14.6667		82	90	88	86.6667
LITTLE	MCP	88	13	89	14	84	18	87	-15		101	103	102	102
	PIP	101	6	107	5	107	6	105	-5.66667		107	112	113	110.667
	DIP	88	6	82	8	84	6	84.6667	-6.66667		94	90	90	91.3333
LEAP		F/R/P	F/R/P	F/R/P	E/U/S	E/U/S	E/U/S
		F1	F2	F3	E1	E2	E3	Flexion	Extension		ROM1	ROM2	ROM3	MEAN			Leap
WRIST	RU	4	3	0	-55	-50	-46	2.33333	-50.3333		59	53	46	52.6667			14
	PS	88	86	86	-84	-77	-72	86.6667	-77.6667		172	163	158	164.333
	FE	37	54	45	-86	-81	-77	45.3333	-81.3333		123	135	122	126.667
THUMB	MPC	-32	-33	-31	5	4	3	32	-4		37	37	34	36
	IP	-19	-20	-19	12	13	11	19.3333	-12		31	33	30	31.3333
INDEX	MCP	89	88	88	-6	-4	-5	88.3333	-5		95	92	93	93.3333
	PIP	79	76	75	1	2	0	76.6667	1		78	74	75	75.6667
	DIP	41	41	38	2	3	2	40	2.33333		39	38	36	37.6667
MIDDLE	MCP	82	81	82	-6	-5	-4	81.6667	-5		88	86	86	86.6667
	PIP	84	78	80	1	2	2	80.6667	1.66667		83	76	78	79
	DIP	40	40	38	2	3	3	39.3333	2.66667		38	37	35	36.6667
RING	MCP	79	79	80	-6	-5	-4	79.3333	-5		85	84	84	84.3333
	PIP	81	77	79	3	4	4	79	3.66667		78	73	75	75.3333
	DIP	40	40	38	3	4	4	39.3333	3.66667		37	36	34	35.6667
LITTLE	MCP	71	70	71	-10	-8	-7	70.6667	-8.33333		81	78	78	79
	PIP	74	70	73	3	5	5	72.3333	4.33333		71	65	68	68
	DIP	40	38	38	4	4	4	38.6667	4		36	34	34	34.6667
LEAP RETEST		F/R/P	F/R/P	F/R/P	E/U/S	E/U/S	E/U/S
		F1	F2	F3	E1	E2	E3	Flexion	Extension		ROM1	ROM2	ROM3	MEAN
WRIST	RU	27	29	34	-35	-36	-33	30	-34.6667		62	65	67	64.6667
	PS	96	100	100	-42	-32	-32	98.6667	-35.3333		138	132	132	134
	FE	84	85	78	-86	-83	-84	82.3333	-84.3333		170	168	162	166.667
THUMB	MPC	-37	-43	-42	-18	-21	-16	40.6667	18.3333		19	22	26	22.3333
	IP	-23	-29	-29	-11	-14	-7	27	10.6667		12	15	22	16.3333
INDEX	MCP	92	91	90	-5	-3	-1	91	-3		97	94	91	94
	PIP	82	80	79	-1	0	0	80.3333	-0.333333		83	80	79	80.6667
	DIP	39	39	38	0	0	0	38.6667	0		39	39	38	38.6667
MIDDLE	MCP	85	84	84	-7	-1	0	84.3333	-2.66667		92	85	84	87
	PIP	85	84	84	0	0	0	84.3333	0		85	84	84	84.3333
	DIP	41	41	40	0	0	0	40.6667	0		41	41	40	40.6667
RING	MCP	82	81	81	-13	-10	-5	81.3333	-9.33333		95	91	86	90.6667
	PIP	82	79	79	0	0	0	80	0		82	79	79	80
	DIP	41	41	40	0	0	0	40.6667	0		41	41	40	40.6667
LITTLE	MCP	74	74	73	-20	-19	-12	73.6667	-17		94	93	85	90.6667
	PIP	75	73	72	0	0	0	73.3333	0		75	73	72	73.3333
	DIP	40	39	39	0	0	0	39.3333	0		40	39	39	39.3333

## Sheet: S4
Goniometer		F/R/P	E/U/S	F/R/P	E/U/S	F/R/P	E/U/S										Time Consumption (minutes)
		F1	E1	F2	E2	F3	E3	Flexion	Extension		ROM1	ROM2	ROM3	MEAN			Goniometer
WRIST	RU	28	30	22	32	26	32	25.3333	-31.3333		58	54	58	56.6667			21.3
	PS	86	82	90	86	90	80	88.6667	-82.6667		168	176	170	171.333
	FE	88	60	94	64	90	64	90.6667	-62.6667		148	158	154	153.333
THUMB	MPC	74	-1	74	-1	76	1	74.6667	0.333333		73	73	77	74.3333
	IP	84	30	82	30	84	30	83.3333	-30		114	112	114	113.333
INDEX	MCP	88	15	88	12	88	14	88	-13.6667		103	100	102	101.667
	PIP	102	4	105	4	106	4	104.333	-4		106	109	110	108.333
	DIP	80	24	84	24	86	22	83.3333	-23.3333		104	108	108	106.667
MIDDLE	MCP	91	20	92	19	91	23	91.3333	-20.6667		111	111	114	112
	PIP	106	8	106	7	107	11	106.333	-8.66667		114	113	118	115
	DIP	92	26	96	24	92	24	93.3333	-24.6667		118	120	116	118
RING	MCP	87	21	92	20	91	23	90	-21.3333		108	112	114	111.333
	PIP	108	15	107	15	106	16	107	-15.3333		123	122	122	122.333
	DIP	88	26	88	24	86	28	87.3333	-26		114	112	114	113.333
LITTLE	MCP	92	25	90	19	93	18	91.6667	-20.6667		117	109	111	112.333
	PIP	100	1	101	-4	103	1	101.333	0.666667		101	97	104	100.667
	DIP	94	24	90	20	86	24	90	-22.6667		118	110	110	112.667
LEAP		F/R/P	F/R/P	F/R/P	E/U/S	E/U/S	E/U/S
		F1	F2	F3	E1	E2	E3	Flexion	Extension		ROM1	ROM2	ROM3	MEAN			Leap
WRIST	RU	16	24	22	-41	-40	-41	20.6667	-40.6667		57	64	63	61.3333			7
	PS	123	119	114	-1	-2	-1	118.667	-1.33333		124	121	115	120
	FE	81	79	76	-57	-51	-49	78.6667	-52.3333		138	130	125	131
THUMB	MPC	-28	-34	-31	-8	-7	-4	31	6.33333		20	27	27	24.6667
	IP	-31	-31	-29	14	13	10	30.3333	-12.3333		45	44	39	42.6667
INDEX	MCP	91	90	89	-9	-8	-4	90	-7		100	98	93	97
	PIP	84	84	83	10	13	13	83.6667	12		74	71	70	71.6667
	DIP	40	39	38	3	4	10	39	5.66667		37	35	28	33.3333
MIDDLE	MCP	84	84	83	-13	-6	-3	83.6667	-7.33333		97	90	86	91
	PIP	86	86	85	9	14	14	85.6667	12.3333		77	72	71	73.3333
	DIP	50	42	42	10	10	12	44.6667	10.6667		40	32	30	34
RING	MCP	81	81	80	6	8	9	80.6667	7.66667		75	73	71	73
	PIP	80	79	79	16	18	19	79.3333	17.6667		64	61	60	61.6667
	DIP	45	41	41	12	14	14	42.3333	13.3333		33	27	27	29
LITTLE	MCP	73	73	72	-11	-11	-4	72.6667	-8.66667		84	84	76	81.3333
	PIP	77	69	67	5	6	13	71	8		72	63	54	63
	DIP	41	39	39	0	5	8	39.6667	4.33333		41	34	31	35.3333
LEAP RETEST		F/R/P	F/R/P	F/R/P	E/U/S	E/U/S	E/U/S
		F1	F2	F3	E1	E2	E3	Flexion	Extension		ROM1	ROM2	ROM3	MEAN
WRIST	RU	30	30	26	-47	-44	-48	28.6667	-46.3333		77	74	74	75
	PS	101	99	99	-22	-17	-15	99.6667	-18		123	116	114	117.667
	FE	82	82	80	-71	-70	-70	81.3333	-70.3333		153	152	150	151.667
THUMB	MPC	-38	-37	-34	2	1	0	36.3333	-1		40	38	34	37.3333
	IP	-23	-22	-22	12	11	8	22.3333	-10.3333		35	33	30	32.6667
INDEX	MCP	91	88	88	-16	-11	-11	89	-12.6667		107	99	99	101.667
	PIP	76	76	75	-3	-3	0	75.6667	-2		79	79	75	77.6667
	DIP	40	39	36	-2	-2	1	38.3333	-1		42	41	35	39.3333
MIDDLE	MCP	84	83	83	-20	-17	-16	83.3333	-17.6667		104	100	99	101
	PIP	86	85	84	-4	-3	2	85	-1.66667		90	88	82	86.6667
	DIP	39	38	40	-2	-1	1	39	-0.666667		41	39	39	39.6667
RING	MCP	82	80	80	-19	-18	-17	80.6667	-18		101	98	97	98.6667
	PIP	84	82	80	-3	-3	-1	82	-2.33333		87	85	81	84.3333
	DIP	41	40	40	-2	-1	1	40.3333	-0.666667		43	41	39	41
LITTLE	MCP	73	72	72	-21	-20	-19	72.3333	-20		94	92	91	92.3333
	PIP	78	76	76	-3	-3	1	76.6667	-1.66667		81	79	75	78.3333
	DIP	41	41	40	-2	-1	1	40.6667	-0.666667		43	42	39	41.3333

## Sheet: S5
Goniometer		F/R/P	E/U/S	F/R/P	E/U/S	F/R/P	E/U/S										Time Consumption (minutes)
		F1	E1	F2	E2	F3	E3	Flexion	Extension		ROM1	ROM2	ROM3	MEAN			Goniometer
WRIST	RU	20	28	16	32	18	26	18	-28.6667		48	48	44	46.6667			21
	PS	80	88	78	86	82	88	80	-87.3333		168	164	170	167.333
	FE	80	74	76	78	78	78	78	-76.6667		154	154	156	154.667
THUMB	MPC	42	7	39	9	41	8	40.6667	-8		49	48	49	48.6667
	IP	86	30	84	22	84	28	84.6667	-26.6667		116	106	112	111.333
INDEX	MCP	81	27	79	31	83	23	81	-27		108	110	106	108
	PIP	104	3	104	4	104	3	104	-3.33333		107	108	107	107.333
	DIP	76	10	78	12	76	12	76.6667	-11.3333		86	90	88	88
MIDDLE	MCP	83	36	86	37	84	39	84.3333	-37.3333		119	123	123	121.667
	PIP	106	2	107	3	105	2	106	-2.33333		108	110	107	108.333
	DIP	84	14	82	16	84	14	83.3333	-14.6667		98	98	98	98
RING	MCP	83	42	84	43	80	42	82.3333	-42.3333		125	127	122	124.667
	PIP	106	1	108	0	106	1	106.667	-0.666667		107	108	107	107.333
	DIP	86	14	84	14	84	16	84.6667	-14.6667		100	98	100	99.3333
LITTLE	MCP	86	52	85	52	82	53	84.3333	-52.3333		138	137	135	136.667
	PIP	95	1	98	-2	96	0	96.3333	0.333333		96	96	96	96
	DIP	84	14	82	14	86	14	84	-14		98	96	100	98
LEAP		F/R/P	F/R/P	F/R/P	E/U/S	E/U/S	E/U/S
		F1	F2	F3	E1	E2	E3	Flexion	Extension		ROM1	ROM2	ROM3	MEAN			Leap
WRIST	RU	21	23	23	-39	-34	-39	22.3333	-37.3333		60	57	62	59.6667			8
	PS	89	91	99	-25	-19	-15	93	-19.6667		114	110	114	112.667
	FE	73	65	65	-83	-82	-81	67.6667	-82		156	147	146	149.667
THUMB	MPC	-33	-33	-34	-3	4	4	33.3333	-1.66667		30	37	38	35
	IP	-24	-24	-23	11	9	5	23.6667	-8.33333		35	33	28	32
INDEX	MCP	88	89	89	-11	-20	-15	88.6667	-15.3333		99	109	104	104
	PIP	81	82	84	0	0	0	82.3333	0		81	82	84	82.3333
	DIP	40	39	40	3	0	3	39.6667	2		37	39	37	37.6667
MIDDLE	MCP	81	81	82	-15	-22	-17	81.3333	-18		96	103	99	99.3333
	PIP	84	86	86	4	0	2	85.3333	2		80	86	84	83.3333
	DIP	42	40	41	7	0	2	41	3		35	40	39	38
RING	MCP	78	79	79	-17	-23	-20	78.6667	-20		95	102	99	98.6667
	PIP	82	80	83	0	0	0	81.6667	0		82	80	83	81.6667
	DIP	40	39	39	6	0	3	39.3333	3		34	39	36	36.3333
LITTLE	MCP	70	71	72	-18	-22	-21	71	-20.3333		88	93	93	91.3333
	PIP	76	70	71	2	0	1	72.3333	1		74	70	70	71.3333
	DIP	39	39	39	7	0	4	39	3.66667		32	39	35	35.3333
LEAP RETEST		F/R/P	F/R/P	F/R/P	E/U/S	E/U/S	E/U/S
		F1	F2	F3	E1	E2	E3	Flexion	Extension		ROM1	ROM2	ROM3	MEAN
WRIST	RU	20	21	19	-35	-36	-40	20	-37		55	57	59	57
	PS	100	102	103	-14	-10	-8	101.667	-10.6667		114	112	111	112.333
	FE	81	89	84	-66	-67	-69	84.6667	-67.3333		147	156	153	152
THUMB	MPC	-34	-33	-26	1	1	-2	31	0		35	34	24	31
	IP	-27	-27	-23	6	6	6	25.6667	-6		33	33	29	31.6667
INDEX	MCP	88	88	89	-11	-14	-9	88.3333	-11.3333		99	102	98	99.6667
	PIP	82	83	83	2	0	0	82.6667	0.666667		80	83	83	82
	DIP	38	43	41	5	5	4	40.6667	4.66667		33	38	37	36
MIDDLE	MCP	82	82	82	-11	-12	-7	82	-10		93	94	89	92
	PIP	86	85	85	3	2	2	85.3333	2.33333		83	83	83	83
	DIP	40	40	40	3	1	1	40	1.66667		37	39	39	38.3333
RING	MCP	79	79	79	-11	-11	-7	79	-9.66667		90	90	86	88.6667
	PIP	81	78	78	0	0	0	79	0		81	78	78	79
	DIP	39	39	38	1	0	0	38.6667	0.333333		38	39	38	38.3333
LITTLE	MCP	71	72	72	-14	-13	-11	71.6667	-12.6667		85	85	83	84.3333
	PIP	77	75	73	0	0	0	75	0		77	75	73	75
	DIP	39	39	38	1	0	0	38.6667	0.333333		38	39	38	38.3333

## Sheet: S6
Goniometer		F/R/P	E/U/S	F/R/P	E/U/S	F/R/P	E/U/S										Time Consumption (minutes)
		F1	E1	F2	E2	F3	E3	Flexion	Extension		ROM1	ROM2	ROM3	MEAN			Goniometer
WRIST	RU	18	40	24	38	22	42	21.3333	-40		58	62	64	61.3333			27
	PS	80	90	84	90	88	86	84	-88.6667		170	174	174	172.667
	FE	92	54	84	50	84	56	86.6667	-53.3333		146	134	140	140
THUMB	MPC	74	20	79	14	77	14	76.6667	-16		94	93	91	92.6667
	IP	76	26	74	28	76	28	75.3333	-27.3333		102	102	104	102.667
INDEX	MCP	92	16	91	12	96	12	93	-13.3333		108	103	108	106.333
	PIP	107	4	108	5	108	4	107.667	-4.33333		111	113	112	112
	DIP	78	12	74	12	76	8	76	-10.6667		90	86	84	86.6667
MIDDLE	MCP	93	15	95	11	97	15	95	-13.6667		108	106	112	108.667
	PIP	112	6	112	5	106	6	110	-5.66667		118	117	112	115.667
	DIP	84	8	80	8	76	10	80	-8.66667		92	88	86	88.6667
RING	MCP	96	20	88	18	91	18	91.6667	-18.6667		116	106	109	110.333
	PIP	114	12	111	8	114	12	113	-10.6667		126	119	126	123.667
	DIP	76	22	74	22	74	20	74.6667	-21.3333		98	96	94	96
LITTLE	MCP	86	8	79	13	80	12	81.6667	-11		94	92	92	92.6667
	PIP	104	11	102	16	103	14	103	-13.6667		115	118	117	116.667
	DIP	74	24	76	24	74	22	74.6667	-23.3333		98	100	96	98
LEAP		F/R/P	F/R/P	F/R/P	E/U/S	E/U/S	E/U/S
		F1	F2	F3	E1	E2	E3	Flexion	Extension		ROM1	ROM2	ROM3	MEAN			Leap
WRIST	RU	29	33	35	-38	-38	-36	32.3333	-37.3333		67	71	71	69.6667			10
	PS	97	100	100	-58	-51	-50	99	-53		155	151	150	152
	FE	74	84	81	-66	-71	-71	79.6667	-69.3333		140	155	152	149
THUMB	MPC	-43	-43	-37	-8	-11	-14	41	11		35	32	23	30
	IP	-36	-38	-33	-7	-10	-4	35.6667	7		29	28	29	28.6667
INDEX	MCP	91	91	91	-4	-4	-7	91	-5		95	95	98	96
	PIP	88	82	82	-1	0	-1	84	-0.666667		89	82	83	84.6667
	DIP	39	42	43	3	3	0	41.3333	2		36	39	43	39.3333
MIDDLE	MCP	84	84	84	-4	-4	-7	84	-5		88	88	91	89
	PIP	85	85	86	-1	-1	-1	85.3333	-1		86	86	87	86.3333
	DIP	42	41	42	1	1	0	41.6667	0.666667		41	40	42	41
RING	MCP	81	81	81	-4	-4	-7	81	-5		85	85	88	86
	PIP	79	79	80	-2	-2	-2	79.3333	-2		81	81	82	81.3333
	DIP	41	40	40	-1	-1	-1	40.3333	-1		42	41	41	41.3333
LITTLE	MCP	73	73	73	-10	-10	-12	73	-10.6667		83	83	85	83.6667
	PIP	70	70	71	0	0	0	70.3333	0		70	70	71	70.3333
	DIP	41	40	41	-1	-1	0	40.6667	-0.666667		42	41	41	41.3333
LEAP RETEST		F/R/P	F/R/P	F/R/P	E/U/S	E/U/S	E/U/S
		F1	F2	F3	E1	E2	E3	Flexion	Extension		ROM1	ROM2	ROM3	MEAN
WRIST	RU	17	13	7	-54	-54	-47	12.3333	-51.6667		71	67	54	64
	PS	92	85	87	-108	-113	-125	88	-115.333		200	198	212	203.333
	FE	32	28	32	-34	-42	-44	30.6667	-40		66	70	76	70.6667
THUMB	MPC	-39	-40	-40	3	3	4	39.6667	-3.33333		42	43	44	43
	IP	-27	-29	-28	11	9	10	28	-10		38	38	38	38
INDEX	MCP	84	84	82	-12	-8	-6	83.3333	-8.66667		96	92	88	92
	PIP	84	81	71	1	2	3	78.6667	2		83	79	68	76.6667
	DIP	41	53	52	1	2	3	48.6667	2		40	51	49	46.6667
MIDDLE	MCP	81	82	81	-13	-8	-11	81.3333	-10.6667		94	90	92	92
	PIP	76	82	80	3	2	3	79.3333	2.66667		73	80	77	76.6667
	DIP	40	52	51	2	2	4	47.6667	2.66667		38	50	47	45
RING	MCP	79	79	79	-14	-10	-11	79	-11.6667		93	89	90	90.6667
	PIP	76	80	79	3	2	4	78.3333	3		73	78	75	75.3333
	DIP	40	51	50	2	2	4	47	2.66667		38	49	46	44.3333
LITTLE	MCP	70	70	70	-15	-12	-12	70	-13		85	82	82	83
	PIP	72	76	75	3	2	6	74.3333	3.66667		69	74	69	70.6667
	DIP	37	45	43	2	2	3	41.6667	2.33333		35	43	40	39.3333

## Sheet: S7
Goniometer		F/R/P	E/U/S	F/R/P	E/U/S	F/R/P	E/U/S										Time Consumption (minutes)
		F1	E1	F2	E2	F3	E3	Flexion	Extension		ROM1	ROM2	ROM3	MEAN			Goniometer
WRIST	RU	26	28	26	28	26	30	26	-28.6667		54	54	56	54.6667			26
	PS	74	102	80	96	78	98	77.3333	-98.6667		176	176	176	176
	FE	76	60	78	58	78	60	77.3333	-59.3333		136	136	138	136.667
THUMB	MPC	39	4	40	6	43	7	40.6667	-5.66667		43	46	50	46.3333
	IP	94	10	92	14	90	14	92	-12.6667		104	106	104	104.667
INDEX	MCP	76	4	80	4	78	3	78	-3.66667		80	84	81	81.6667
	PIP	115	1	114	1	114	1	114.333	-1		116	115	115	115.333
	DIP	74	6	66	10	70	8	70	-8		80	76	78	78
MIDDLE	MCP	86	5	87	8	89	8	87.3333	-7		91	95	97	94.3333
	PIP	118	0	118	1	119	0	118.333	-0.333333		118	119	119	118.667
	DIP	74	16	74	14	76	16	74.6667	-15.3333		90	88	92	90
RING	MCP	90	14	88	17	91	14	89.6667	-15		104	105	105	104.667
	PIP	120	0	120	2	120	3	120	-1.66667		120	122	123	121.667
	DIP	64	14	66	12	60	10	63.3333	-12		78	78	70	75.3333
LITTLE	MCP	86	11	80	14	87	12	84.3333	-12.3333		97	94	99	96.6667
	PIP	107	2	107	3	106	2	106.667	-2.33333		109	110	108	109
	DIP	78	10	78	14	78	18	78	-14		88	92	96	92
LEAP		F/R/P	F/R/P	F/R/P	E/U/S	E/U/S	E/U/S
		F1	F2	F3	E1	E2	E3	Flexion	Extension		ROM1	ROM2	ROM3	MEAN			Leap
WRIST	RU	23	24	28	-31	-30	-29	25	-30		54	54	57	55			6
	PS	101	99	98	-12	-8	-3	99.3333	-7.66667		113	107	101	107
	FE	77	75	68	-56	-56	-59	73.3333	-57		133	131	127	130.333
THUMB	MPC	-39	-39	-37	-13	-13	-12	38.3333	12.6667		26	26	25	25.6667
	IP	-24	-24	-21	-5	-5	3	23	2.33333		19	19	24	20.6667
INDEX	MCP	86	86	84	-6	-6	-9	85.3333	-7		92	92	93	92.3333
	PIP	81	81	80	0	0	0	80.6667	0		81	81	80	80.6667
	DIP	44	43	39	2	3	4	42	3		42	40	35	39
MIDDLE	MCP	83	83	81	-6	-11	-8	82.3333	-8.33333		89	94	89	90.6667
	PIP	85	83	82	2	2	2	83.3333	2		83	81	80	81.3333
	DIP	41	40	37	1	3	3	39.3333	2.33333		40	37	34	37
RING	MCP	79	80	78	-8	-13	-10	79	-10.3333		87	93	88	89.3333
	PIP	80	83	81	0	0	0	81.3333	0		80	83	81	81.3333
	DIP	40	40	38	1	1	3	39.3333	1.66667		39	39	35	37.6667
LITTLE	MCP	70	71	69	-13	-16	-14	70	-14.3333		83	87	83	84.3333
	PIP	76	78	75	1	1	1	76.3333	1		75	77	74	75.3333
	DIP	39	39	37	1	3	3	38.3333	2.33333		38	36	34	36
LEAP RETEST		F/R/P	F/R/P	F/R/P	E/U/S	E/U/S	E/U/S
		F1	F2	F3	E1	E2	E3	Flexion	Extension		ROM1	ROM2	ROM3	MEAN
WRIST	RU	21	22	23	-29	-26	-26	22	-27		50	48	49	49
	PS	105	109	110	-8	-2	-1	108	-3.66667		113	111	111	111.667
	FE	41	43	38	-47	-46	-45	40.6667	-46		88	89	83	86.6667
THUMB	MPC	-35	-36	-36	-19	-17	-18	35.6667	18		16	19	18	17.6667
	IP	-24	-27	-26	-5	-4	-6	25.6667	5		19	23	20	20.6667
INDEX	MCP	89	87	89	-3	-7	-3	88.3333	-4.33333		92	94	92	92.6667
	PIP	78	81	81	-1	0	-1	80	-0.666667		79	81	82	80.6667
	DIP	42	42	40	0	1	0	41.3333	0.333333		42	41	40	41
MIDDLE	MCP	82	81	82	-6	-9	-7	81.6667	-7.33333		88	90	89	89
	PIP	79	83	85	-1	0	0	82.3333	-0.333333		80	83	85	82.6667
	DIP	43	43	42	0	3	3	42.6667	2		43	40	39	40.6667
RING	MCP	79	79	80	-8	-10	-9	79.3333	-9		87	89	89	88.3333
	PIP	79	79	82	-1	0	0	80	-0.333333		80	79	82	80.3333
	DIP	41	42	40	0	3	2	41	1.66667		41	39	38	39.3333
LITTLE	MCP	71	71	71	-14	-14	-13	71	-13.6667		85	85	84	84.6667
	PIP	75	76	77	1	2	2	76	1.66667		74	74	75	74.3333
	DIP	40	40	39	1	3	3	39.6667	2.33333		39	37	36	37.3333

## Sheet: S8
Goniometer		F/R/P	E/U/S	F/R/P	E/U/S	F/R/P	E/U/S										Time Consumption (minutes)
		F1	E1	F2	E2	F3	E3	Flexion	Extension		ROM1	ROM2	ROM3	MEAN			Goniometer
WRIST	RU	16	34	12	34	16	32	14.6667	-33.3333		50	46	48	48			20
	PS	82	94	82	92	84	96	82.6667	-94		176	174	180	176.667
	FE	80	78	78	76	82	78	80	-77.3333		158	154	160	157.333
THUMB	MPC	54	-9	50	-6	48	-8	50.6667	7.66667		45	44	40	43
	IP	64	28	60	22	68	26	64	-25.3333		92	82	94	89.3333
INDEX	MCP	88	2	89	4	89	4	88.6667	-3.33333		90	93	93	92
	PIP	112	-7	104	-6	110	-4	108.667	5.66667		105	98	106	103
	DIP	76	12	70	14	72	12	72.6667	-12.6667		88	84	84	85.3333
MIDDLE	MCP	84	2	85	11	85	4	84.6667	-5.66667		86	96	89	90.3333
	PIP	113	-10	106	-9	110	-9	109.667	9.33333		103	97	101	100.333
	DIP	82	12	82	12	80	12	81.3333	-12		94	94	92	93.3333
RING	MCP	87	3	88	15	92	13	89	-10.3333		90	103	105	99.3333
	PIP	112	-9	115	-5	106	-9	111	7.66667		103	110	97	103.333
	DIP	66	14	66	14	68	14	66.6667	-14		80	80	82	80.6667
LITTLE	MCP	89	12	93	17	98	23	93.3333	-17.3333		101	110	121	110.667
	PIP	111	-23	105	-20	113	-20	109.667	21		88	85	93	88.6667
	DIP	54	2	52	0	56	2	54	-1.33333		56	52	58	55.3333
LEAP		F/R/P	F/R/P	F/R/P	E/U/S	E/U/S	E/U/S
		F1	F2	F3	E1	E2	E3	Flexion	Extension		ROM1	ROM2	ROM3	MEAN			Leap
WRIST	RU	28	27	35	-40	-39	-38	30	-39		68	66	73	69			6
	PS	110	115	115	-73	-64	-54	113.333	-63.6667		183	179	169	177
	FE	74	78	84	-81	-80	-78	78.6667	-79.6667		155	158	162	158.333
THUMB	MPC	-34	-34	-34	-10	-10	-12	34	10.6667		24	24	22	23.3333
	IP	-27	-26	-25	-3	-6	-6	26	5		24	20	19	21
INDEX	MCP	88	88	86	4	7	7	87.3333	6		84	81	79	81.3333
	PIP	88	87	84	-1	0	0	86.3333	-0.333333		89	87	84	86.6667
	DIP	87	83	66	-1	2	3	78.6667	1.33333		88	81	63	77.3333
MIDDLE	MCP	84	83	82	5	7	9	83	7		79	76	73	76
	PIP	90	88	85	1	3	4	87.6667	2.66667		89	85	81	85
	DIP	56	52	39	-1	1	2	49	0.666667		57	51	37	48.3333
RING	MCP	80	80	79	4	5	8	79.6667	5.66667		76	75	71	74
	PIP	86	86	83	2	4	4	85	3.33333		84	82	79	81.6667
	DIP	41	40	40	-1	-1	-1	40.3333	-1		42	41	41	41.3333
LITTLE	MCP	72	71	71	-2	-2	2	71.3333	-0.666667		74	73	69	72
	PIP	79	79	78	4	6	7	78.6667	5.66667		75	73	71	73
	DIP	44	42	40	-1	-1	1	42	-0.333333		45	43	39	42.3333
LEAP RETEST		F/R/P	F/R/P	F/R/P	E/U/S	E/U/S	E/U/S
		F1	F2	F3	E1	E2	E3	Flexion	Extension		ROM1	ROM2	ROM3	MEAN
WRIST	RU	22	20	18	-51	-50	-43	20	-48		73	70	61	68
	PS	124	125	128	-14	-11	-5	125.667	-10		138	136	133	135.667
	FE	71	72	70	-78	-75	-79	71	-77.3333		149	147	149	148.333
THUMB	MPC	-27	-32	-29	0	-1	-2	29.3333	1		27	31	27	28.3333
	IP	-22	-27	-30	11	10	11	26.3333	-10.6667		33	37	41	37
INDEX	MCP	90	90	89	-4	-3	-4	89.6667	-3.66667		94	93	93	93.3333
	PIP	85	86	87	0	0	0	86	0		85	86	87	86
	DIP	48	43	41	2	2	3	44	2.33333		46	41	38	41.6667
MIDDLE	MCP	83	83	84	-1	-1	-2	83.3333	-1.33333		84	84	86	84.6667
	PIP	88	89	89	1	0	0	88.6667	0.333333		87	89	89	88.3333
	DIP	41	40	41	1	0	-1	40.6667	0		40	40	42	40.6667
RING	MCP	80	80	80	-3	-3	-3	80	-3		83	83	83	83
	PIP	85	84	85	0	-1	-1	84.6667	-0.666667		85	85	86	85.3333
	DIP	42	42	41	0	-1	-1	41.6667	-0.666667		42	43	42	42.3333
LITTLE	MCP	70	71	71	-9	-9	-9	70.6667	-9		79	80	80	79.6667
	PIP	79	80	80	0	-1	-1	79.6667	-0.666667		79	81	81	80.3333
	DIP	42	44	43	-1	-1	-1	43	-1		43	45	44	44

## Sheet: S9
Goniometer		F/R/P	E/U/S	F/R/P	E/U/S	F/R/P	E/U/S										Time Consumption (minutes)
		F1	E1	F2	E2	F3	E3	Flexion	Extension		ROM1	ROM2	ROM3	MEAN			Goniometer
WRIST	RU	28	36	28	32	28	36	28	-34.6667		64	60	64	62.6667			29.05
	PS	90	96	86	98	86	98	87.3333	-97.3333		186	184	184	184.667
	FE	92	80	92	88	86	82	90	-83.3333		172	180	168	173.333
THUMB	MPC	63	-11	66	-12	64	-11	64.3333	11.3333		52	54	53	53
	IP	84	30	84	30	86	30	84.6667	-30		114	114	116	114.667
INDEX	MCP	90	18	93	24	92	23	91.6667	-21.6667		108	117	115	113.333
	PIP	113	11	108	13	113	11	111.333	-11.6667		124	121	124	123
	DIP	82	20	78	24	76	24	78.6667	-22.6667		102	102	100	101.333
MIDDLE	MCP	93	26	94	27	94	28	93.6667	-27		119	121	122	120.667
	PIP	111	16	116	21	112	23	113	-20		127	137	135	133
	DIP	86	26	82	22	86	24	84.6667	-24		112	104	110	108.667
RING	MCP	88	27	94	27	91	23	91	-25.6667		115	121	114	116.667
	PIP	111	28	112	36	113	36	112	-33.3333		139	148	149	145.333
	DIP	88	24	88	28	84	26	86.6667	-26		112	116	110	112.667
LITTLE	MCP	91	22	89	30	91	23	90.3333	-25		113	119	114	115.333
	PIP	102	23	103	23	102	26	102.333	-24		125	126	128	126.333
	DIP	84	28	80	26	84	30	82.6667	-28		112	106	114	110.667
LEAP		F/R/P	F/R/P	F/R/P	E/U/S	E/U/S	E/U/S
		F1	F2	F3	E1	E2	E3	Flexion	Extension		ROM1	ROM2	ROM3	MEAN			Leap
WRIST	RU	39	36	35	-46	-43	-48	36.6667	-45.6667		85	79	83	82.3333			5.35
	PS	81	90	83	-25	-24	-19	84.6667	-22.6667		106	114	102	107.333
	FE	86	84	82	-77	-76	-74	84	-75.6667		163	160	156	159.667
THUMB	MPC	-44	-41	-40	-9	-10	-11	41.6667	10		35	31	29	31.6667
	IP	-30	-32	-27	-6	-5	-7	29.6667	6		24	27	20	23.6667
INDEX	MCP	88	88	88	-17	-11	-10	88	-12.6667		105	99	98	100.667
	PIP	83	81	80	0	-1	0	81.3333	-0.333333		83	82	80	81.6667
	DIP	62	41	40	-1	0	0	47.6667	-0.333333		63	41	40	48
MIDDLE	MCP	83	82	82	-10	-7	-7	82.3333	-8		93	89	89	90.3333
	PIP	84	85	84	0	0	0	84.3333	0		84	85	84	84.3333
	DIP	41	42	39	0	0	0	40.6667	0		41	42	39	40.6667
RING	MCP	80	79	79	-13	-6	-11	79.3333	-10		93	85	90	89.3333
	PIP	82	82	78	-1	0	0	80.6667	-0.333333		83	82	78	81
	DIP	39	40	39	0	0	0	39.3333	0		39	40	39	39.3333
LITTLE	MCP	72	71	69	-13	-8	-15	70.6667	-12		85	79	84	82.6667
	PIP	75	72	69	-1	-1	0	72	-0.666667		76	73	69	72.6667
	DIP	38	39	39	-1	-2	0	38.6667	-1		39	41	39	39.6667
LEAP RETEST		F/R/P	F/R/P	F/R/P	E/U/S	E/U/S	E/U/S
		F1	F2	F3	E1	E2	E3	Flexion	Extension		ROM1	ROM2	ROM3	MEAN
WRIST	RU	39	43	42	-33	-35	-34	41.3333	-34		72	78	76	75.3333
	PS	92	79	61	-55	-57	-53	77.3333	-55		147	136	114	132.333
	FE	83	89	88	-75	-79	-83	86.6667	-79		158	168	171	165.667
THUMB	MPC	-37	-36	-35	-17	-14	-15	36	15.3333		20	22	20	20.6667
	IP	-25	-26	-25	-8	-8	-11	25.3333	9		17	18	14	16.3333
INDEX	MCP	92	89	89	-10	-5	-4	90	-6.33333		102	94	93	96.3333
	PIP	86	84	82	0	0	0	84	0		86	84	82	84
	DIP	42	40	39	0	0	0	40.3333	0		42	40	39	40.3333
MIDDLE	MCP	84	83	83	-7	-5	0	83.3333	-4		91	88	83	87.3333
	PIP	89	87	86	0	0	0	87.3333	0		89	87	86	87.3333
	DIP	41	40	40	0	0	0	40.3333	0		41	40	40	40.3333
RING	MCP	81	80	79	-6	-5	0	80	-3.66667		87	85	79	83.6667
	PIP	88	85	84	0	0	0	85.6667	0		88	85	84	85.6667
	DIP	42	40	39	0	0	0	40.3333	0		42	40	39	40.3333
LITTLE	MCP	72	71	71	-11	-10	-5	71.3333	-8.66667		83	81	76	80
	PIP	82	78	77	-1	0	0	79	-0.333333		83	78	77	79.3333
	DIP	41	41	40	0	0	0	40.6667	0		41	41	40	40.6667

## Sheet: S10
Goniometer		F/R/P	E/U/S	F/R/P	E/U/S	F/R/P	E/U/S										Time Consumption (minutes)
		F1	E1	F2	E2	F3	E3	Flexion	Extension		ROM1	ROM2	ROM3	MEAN			Goniometer
WRIST	RU	20	32	24	36	16	34	20	-34		52	60	50	54			25.55
	PS	82	98	80	98	76	100	79.3333	-98.6667		180	178	176	178
	FE	78	78	82	78	82	74	80.6667	-76.6667		156	160	156	157.333
THUMB	MPC	68	11	66	18	65	12	66.3333	-13.6667		79	84	77	80
	IP	80	30	82	30	80	30	80.6667	-30		110	112	110	110.667
INDEX	MCP	94	8	96	12	97	9	95.6667	-9.66667		102	108	106	105.333
	PIP	108	11	106	7	108	10	107.333	-9.33333		119	113	118	116.667
	DIP	72	10	74	14	74	18	73.3333	-14		82	88	92	87.3333
MIDDLE	MCP	99	18	99	21	98	20	98.6667	-19.6667		117	120	118	118.333
	PIP	113	15	111	14	110	16	111.333	-15		128	125	126	126.333
	DIP	80	18	84	22	82	22	82	-20.6667		98	106	104	102.667
RING	MCP	100	26	100	19	99	20	99.6667	-21.6667		126	119	119	121.333
	PIP	110	24	109	23	111	22	110	-23		134	132	133	133
	DIP	84	22	86	20	86	24	85.3333	-22		106	106	110	107.333
LITTLE	MCP	99	10	99	12	98	16	98.6667	-12.6667		109	111	114	111.333
	PIP	104	11	99	11	102	14	101.667	-12		115	110	116	113.667
	DIP	78	14	80	18	82	18	80	-16.6667		92	98	100	96.6667
LEAP		F/R/P	F/R/P	F/R/P	E/U/S	E/U/S	E/U/S
		F1	F2	F3	E1	E2	E3	Flexion	Extension		ROM1	ROM2	ROM3	MEAN			Leap
WRIST	RU	26	25	25	-36	-38	-39	25.3333	-37.6667		62	63	64	63			6.05
	PS	87	77	82	-70	-73	-74	82	-72.3333		157	150	156	154.333
	FE	75	74	67	-67	-64	-61	72	-64		142	138	128	136
THUMB	MPC	-38	-37	-36	0	3	5	37	-2.66667		38	40	41	39.6667
	IP	-33	-31	-30	7	9	10	31.3333	-8.66667		40	40	40	40
INDEX	MCP	85	87	87	-20	-24	-16	86.3333	-20		105	111	103	106.333
	PIP	82	81	83	4	7	0	82	3.66667		78	74	83	78.3333
	DIP	37	34	36	8	9	12	35.6667	9.66667		29	25	24	26
MIDDLE	MCP	84	85	85	-22	-21	-21	84.6667	-21.3333		106	106	106	106
	PIP	82	82	83	6	6	5	82.3333	5.66667		76	76	78	76.6667
	DIP	41	41	40	11	11	10	40.6667	10.6667		30	30	30	30
RING	MCP	81	82	82	-22	-22	-23	81.6667	-22.3333		103	104	105	104
	PIP	78	78	77	4	4	4	77.6667	4		74	74	73	73.6667
	DIP	39	37	37	9	9	10	37.6667	9.33333		30	28	27	28.3333
LITTLE	MCP	72	72	72	-24	-24	-23	72	-23.6667		96	96	95	95.6667
	PIP	77	77	77	7	4	7	77	6		70	73	70	71
	DIP	37	36	35	10	10	11	36	10.3333		27	26	24	25.6667
LEAP RETEST		F/R/P	F/R/P	F/R/P	E/U/S	E/U/S	E/U/S
		F1	F2	F3	E1	E2	E3	Flexion	Extension		ROM1	ROM2	ROM3	MEAN
WRIST	RU	23	25	23	-37	-39	-43	23.6667	-39.6667		60	64	66	63.3333
	PS	81	87	84	-83	-71	-67	84	-73.6667		164	158	151	157.667
	FE	61	62	68	-79	-79	-78	63.6667	-78.6667		140	141	146	142.333
THUMB	MPC	-39	-40	-42	-7	-8	-9	40.3333	8		32	32	33	32.3333
	IP	-23	-22	-23	12	6	6	22.6667	-8		35	28	29	30.6667
INDEX	MCP	91	90	90	-19	-18	-18	90.3333	-18.3333		110	108	108	108.667
	PIP	84	81	79	-1	-1	1	81.3333	-0.333333		85	82	78	81.6667
	DIP	38	38	36	2	4	6	37.3333	4		36	34	30	33.3333
MIDDLE	MCP	85	85	84	-24	-23	-22	84.6667	-23		109	108	106	107.667
	PIP	85	83	83	-1	4	4	83.6667	2.33333		86	79	79	81.3333
	DIP	44	43	43	5	9	10	43.3333	8		39	34	33	35.3333
RING	MCP	82	82	82	-25	-24	-24	82	-24.3333		107	106	106	106.333
	PIP	80	80	79	-1	2	3	79.6667	1.33333		81	78	76	78.3333
	DIP	38	38	37	3	8	9	37.6667	6.66667		35	30	28	31
LITTLE	MCP	74	72	72	-26	-25	-24	72.6667	-25		100	97	96	97.6667
	PIP	80	79	78	0	5	5	79	3.33333		80	74	73	75.6667
	DIP	37	35	33	3	9	9	35	7		34	26	24	28

[truncated: 13 more sheets: S11, S12, S13, S14, S15, S16, S17, S18, S19, S20, Flexion_Radial_Pronation, Extension_Ulnar_Supination, Time]
